# Supplementary material for: Annexin A2 Stabilizes Oncogenic JAG1 Intracellular Domain by Inhibiting Proteasomal Degradation in Glioblastoma Cells
Source: Int J Mol Sci. 2023 Sep 30;24(19):14776. doi: 10.3390/ijms241914776 (PMC10573421; doi:10.3390/ijms241914776)
Supplement: Supplementary file 1 [file ijms-24-14776-s001.zip]

Archive with 1 entries (1 files):
- ijms-2628105-supplementary.pdf
